# Supplementary material for: Chronic Hepatitis B Viral Activity Enough to Take Antiviral Drug Could Predict the Survival Rate in Malignant Lymphoma
Source: Viruses. 2022 Aug 31;14(9):1943. doi: 10.3390/v14091943 (PMC9500776; doi:10.3390/v14091943)
Supplement: Supplementary file 1 [file viruses-14-01943-s001.zip]

Archive with 2 entries (2 files):
- Viruses Supplement figure.pdf
- Viruses Supplement table.pdf
